# Supplementary material for: Epigenetic suppression of EGFR signaling in G-CIMP+ glioblastomas
Source: Oncotarget. 2014 Aug 16;5(17):7342–56. doi: 10.18632/oncotarget.2350 (PMC4202127; doi:10.18632/oncotarget.2350)
Supplement: Supplementary file 2 [file oncotarget-05-7342-s002.xlsx]

## Sheet: Sheet1
Table S2
MAPK	RAF1	MEK Function	VEGF	VEGF (profile)	Hypoxia	NFkB (target)	FGF2	p53	p53 (target)	TGF-b	RB Loss	E2F
UP	UP	UP	UP	UP	UP	UP	UP	UP	UP	UP	UP	UP
ACTN1	ABCA1	ZFP106	NR4A2	RRAGD	BHLHB2	NFKBIA	MMP13	SYNC1	STK24	HMGA2	AEBP2	CCNA2
ADM	ACTN1	PROS1	EGR3	FABP5	P4HA2	TNFRSF6	PTGS2	SIRT3	TPPP	CTLA2A	ANAPC11	CCND1
RHOG	ACYP1	LZTS1	PER1	UCHL1	CALD1	PCAM1		SIRT3	SLC9A3R2	1700006J14	ANAPC5	CCNE2
ARSB	ADD3	ANKRD15	IGFBP3	GAL	CA12	TRAF1	SPRR1A	SGSM2	EGR2	BCAT1	ANGPTL2	CDC25A
ASPH	ADM	TRIB2	CITED2	PLOD	TNFAIP3	IER3	PRL2C2		TNK2	TMEPAI	ANLN	CKS1B
ZFP36L1	PARP4	DUSP4	CREM	DDIT4	TNFAIP3	TNFRSF6	SPP1	NCOR1	SLC6A8	SLC20A1	ANP32B	E2F2
C5	AES	ETV4	HLX1	VEGFA	CXCL3	TNFRSF6	HBEGF	LRRC37A4	SARDH	PTP4A1	ASF1B	E2F8
CAPN2	AK2	ETV5	MYCN	ADM	SERPINE1	TRAF1		LRRC48	ABCB6	PTP4A1	ATM	EGR1
CAST	ALAS1	DUSP6	DNAJB9	ANGPTL4	NDRG1	TNIP2	EREG	KIF5C	PLXNB3	TIMP1	BIRC5	HMGA1
CD63	ABCD1	PHLDA1	NDRG1	NDRG1	SLC2A3	VIM	SGK	RBM	FEZ1	EEF1E1	BRCA1	CDC6
GADD45A	ALPP	SPRY2	THBD	NP	IL8	SDC4	HMGA2	PSD	NT5E	GTPBP4	BRCA2	MCM2
NQO1	ANXA1	ELF1	CCRL1	SLC16A3	GPRC5A	JUNB		SORL	KCNQ1	EST	BRRN1	MCM3
DIAPH1	ANXA4	LGALS3	MEF2C	C14orf58	PGK1	IRF1		ZRSR	MAP2K6	GAS5	BUB1	MCM4
E2F4	APP	FXYD5	F3		ADFP	EMR1	PRKG2	HEXIM	SSPN	EST	CASP8AP2	MCM5
EPHA2	ARHGAP4	S100A6	PTGS2	DOWN	HIG2	TNFRSF6	1600029D21RIK	MED2	AKAP9	BHLHB2	CBX2	MCM6
ELF3	STS	SERPINB1	DSCR1		ADM	CCR7	CD44		MARK4	1700037H04	CBX5	MCM7
ELF4	ASAH1	SLCO4A1	ATF3		ANGPTL4	TNFAIP3		DOWN	ISCU	2310061F22	CCNA2	MSH2
EPAS1	ATF3	MAP2K3	FOSB		ADSSL1	TNFAIP3	ERRFI1	KIF18A	SCARA3	PCTK2	CCNB1	ORC1L
ESRRA	ATOX1		CXCL2		LOX	SMAD7		MCM5	RPL11	GRCC2F	CCNB2	ORC6L
ETV4	ATP1B3	DOWN	NFKBIZ		LOX	CCL3	1810011O10RIK	NEK2	COL13A1	1100001I19	CCNF	POLA
ETV5	ATP2B4		TRIB1		HK2	TNFRSF5	SERPINB2	RALA	ZNF185	GEMIN6	CD34	RFC3
PTK2B	ALDH7A1		IL8		VEGFA	BCL2A1	EGR2	NUSAP1	IRF6	RRM2	CDC20	RRM1
FKBP1A	B2M		MAP3K8		VEGFA	CFLAR		ASPM	RGS12	SYNCRIP	CDC25C	RRM2
FKBP2	BAI2		NR4A1		VEGFA	NCF2	IVL	ACTR3	BCAM	EIF5	CDC45L	RPA3
FOSL2	BCKDHB		ADAMTS1		BHLHB2	IL6	TNFRSF23	RRM2	MYBBP1A	CACYBP	CDC6	TK1
FTH1	DST		APOLD1		VEGFA	IL4RA	PTGER4	ACTR3	PLK2	RWDD1	CDCA3	TYMS
GNAI2	BPGM		NR4A3		PDK1	CFLAR		MCM6	PDXK	PTP4A1	CDCA5	CENPA
SFN	BPHL		CEBPD		GBE1	PCAM1	FOSL1	AURKA	LTB4R	1110056N09	CDCA7	H1FX
HLA-B	BST2		CXCL3		ARRDC3	RAFTLIN		MEIS3P1	IL6R	EIF4G1	CDCA8	HIST1H1C
HLA-C	FMNL1		HBEGF		ZNF395	BCL2L1	TNFRSF22	BUB1B	41521	BAG2	CDK2	HIST1H2AA
